# Supplementary material for: Association between Cerebrospinal Fluid Soluble TREM2, Alzheimer’s Disease and Other Neurodegenerative Diseases
Source: J Clin Med. 2023 May 22;12(10):3589. doi: 10.3390/jcm12103589 (PMC10219449; doi:10.3390/jcm12103589)
Supplement: Supplementary file 1 [file jcm-12-03589-s001.zip]

Archive with 1 entries (1 files):
- jcm-2032669-supplementary.pdf
